# Supplementary material for: Sulfonolipids as novel metabolite markers of Alistipes and Odoribacter affected by high-fat diets
Source: Sci Rep. 2017 Sep 8;7:11047. doi: 10.1038/s41598-017-10369-z (PMC5591296; doi:10.1038/s41598-017-10369-z)
Supplement: Supplementary file 2 — Supplementary Dataset 1 [file 41598_2017_10369_MOESM2_ESM.xlsx]

## Sheet: m1_m7_matrix
Mass (avg.)	NC_1	NC_2	NC_3	NC_4	NC_5	NC_6	NC_7	Mean (Int.)	Nr.
Mouse nr	m1	m2	m3	m4	m5	m6	m7
588.466	640527360	861055168	337401056	256897792	717148160	564441472	768519616	5.92284e+08	SL1
574.451	574598848	771139712	304207712	226960896	595972672	457321888	683650432	5.16265e+08	SL2
616.461	194011824	320254976	122807944	102067784	279530112	244579152	331429760	2.27812e+08	SL3
602.482	189818576	248950224	97029680	84566368	250678560	192476752	236499264	1.85717e+08	SL4
602.446	161326800	208612816	104435248	78864728	229559600	164165200	247558464	1.70646e+08	SL5
630.477	81789648	126253024	42107228	37955296	108751016	98156368	127885488	8.89854e+07	SL6
560.435	77286648	84840096	41829044	26473620	74912656	54958988	68546448	6.12639e+07	SL7
588.43	38386676	56092876	24472818	17722096	53911532	38027620	54083032	4.03852e+07	SL8
616.498	19249840	25271296	10943104	9558604	23820940	22641496	25266058	1.95359e+07	SL9
586.451	25779346	28635236	12783009	8995060	19363914	15046850	21898652	1.89289e+07	SL10
572.435	19367660	16011505	6060832	5395046	13643405	10449209	14487966	1.22022e+07	SL11
600.467	14889868	17048820	7513929	5729619	12089741	8812954	12603539	11241210	SL12
618.477	4384097	8245445	3675019	3847127	6704185	5983231	6849706	5669830	SL13
656.493	4455687	8171205	5723967	2774854	5517805	3282229	4931221	4.97957e+06	SL14
614.446	5550874	6461737	2287244	2055323	4428517	4206759	5173360	4.30912e+06	SL15
644.493	3879246	4768477	2131177	2839415	4268504	5148029	7093315	4.30402e+06	SL16
600.43	3606672	4709104	2038861	0	2606479	3037591	3969168	2.85255e+06	SL17
628.461	3617901	4739478	1958098	0	2183386	0	3589679	2.29836e+06	SL18
148.296	1798584	0	0	0	0	0	0
148.463	0	0	979161	0	0	0	0
148.557	2361955	0	0	0	0	2495269	0
148.622	2762888	0	1684234	0	0	3856163	2282104
148.622	0	0	1007930	0	0	0	0
149.01	0	0	0	1089746	0	0	0
149.63	7111001	4296787	2608743	0	3281170	17940564	11011291
149.63	2596165	0	1061985	0	0	7205384	4508671
149.631	0	0	0	0	0	3861225	2388199
150.131	0	0	0	0	0	3536294	2065404
150.179	0	0	0	1005340	0	0	0
150.253	0	0	0	1001472	0	0	0
150.388	0	0	0	984108	0	0	0
151.102	2264013	0	0	0	2733657	0	0
151.616	11426319	10130769	7423910	2850337	7586198	20011746	9405130
151.617	4526121	4296153	2684390	0	2884859	8290952	4275628
151.618	2434643	0	1828898	0	1590877	4882301	2201189
151.772	0	0	0	0	1620965	0	1854861
151.773	0	0	0	0	2143629	0	0
151.774	2486275	0	980581	0	2068151	0	2580265
151.774	3183536	18265034	16350124	13778694	1956744	3231021	2720957
151.918	0	0	1010314	0	0	0	0
152.016	3264991	0	1071338	0	1450293	0	2891911
152.058	3333414	0	0	0	0	0	0
152.108	9663988	0	4265239	3536821	8301622	10915189	9122225
152.118	2636744	0	1776600	0	1461056	4089519	2042984
152.434	0	0	0	1012415	0	0	2664461
152.446	6918098	0	1473798	1508337	4728870	5089769	4343663
152.609	0	0	0	1000983	0	0	0
152.624	15793367	11463328	5114834	2504158	6036549	18912802	18112458
152.625	7017878	4761316	2453992	1308009	2835813	8369859	8052373
152.626	3907905	0	0	0	1420595	4743100	4278550
152.824	0	0	0	983530	0	0	0
153.126	4494125	0	1286784	1119182	2020196	6421074	4887612
153.127	2260964	0	0	0	0	2663135	0
153.632	15328689	14095092	10264935	5513929	9790103	27861314	25927062
153.633	6583039	5602265	4646723	2192046	4111528	11348778	11297807
153.634	3508181	0	2486197	1364682	2347930	6612846	5869493
153.738	2700399	0	1331347	0	1844656	2841439	3935742
153.988	0	0	0	1058002	0	0	0
153.994	0	0	1000640	0	0	0	0
154.054	0	0	1028581	0	0	0	0
154.126	0	0	1130583	0	0	0	0
154.134	4571945	0	3057845	1514236	2477191	6913898	7092048
154.135	0	0	1338994	0	0	2693108	2739094
154.177	0	0	0	1027499	0	0	0
154.339	3355401	0	1437569	1145165	2190407	4616337	3873521
154.378	0	0	0	0	1927433	0	2748587
154.403	0	0	0	1023277	0	0	0
154.431	0	0	0	0	1465070	0	0
154.64	4260034	4229412	2103855	1760867	2290146	11114383	5275123
154.641	2293887	0	0	0	0	4338959	2541160
154.758	0	0	0	1291849	0	0	0
154.781	0	0	0	995930	0	0	0
154.942	5309496	4307618	2302925	2051472	4741282	9191500	6541400
154.942	10572397	7356318	4701282	3056989	7702952	15364136	11161138
154.943	0	0	0	0	1500298	2883548	2073954
154.943	25022470	17779578	10126688	7744983	17832964	35562952	25961762
154.958	0	0	0	1005689	0	0	0
154.973	0	0	1011148	0	0	0	0
155.048	0	0	0	1023818	0	0	0
155.056	0	0	0	1075755	0	0	0
155.077	0	0	1085921	0	0	0	0
155.101	6774229	7209671	3325520	2751881	7726038	7794876	7549757
155.102	6669393	6919309	3357352	2454270	7141834	6889610	6797721
155.103	8723265	9297049	6303600	3743809	10657293	9581243	9686685
155.103	128685952	139012608	66106868	50450376	153081328	145842528	143867584
155.104	3688517	4255729	2237478	1752157	7734571	2749879	4129022
155.372	0	0	0	1088771	0	0	0
155.436	0	0	0	0	1488185	0	2116778
155.437	0	0	1092082	0	0	0	1861700
155.438	25833774	25201526	12796566	9893437	31001008	26989802	27926378
155.502	0	0	0	979771	0	0	0
155.579	0	0	1008831	0	0	0	0
155.601	0	0	0	1042400	0	0	0
155.648	3904777	0	1394098	0	2483723	5576767	3916744
155.649	0	0	0	0	1769428	0	0
155.768	2323642	0	0	0	3496895	2882828	3050441
155.769	0	0	0	0	1936447	0	0
155.772	2344737	0	1022041	0	2994680	2652058	2267057
155.853	0	0	1095586	0	0	0	0
155.894	0	0	1063311	0	0	0	0
156.075	0	0	0	1042854	0	0	0
156.185	2282508	0	1115458	0	1787468	0	0
156.224	0	0	1118858	0	0	0	0
156.269	0	0	993621	0	0	0	0
156.311	0	0	1001769	0	0	0	0
156.356	0	0	1021453	0	0	0	0
156.434	2371793	0	1425682	982339	2972912	0	2352598
156.473	0	0	0	1091147	0	0	0
156.488	0	0	984295	0	0	0	0
156.514	0	0	0	1155344	0	0	0
156.552	0	0	0	1000217	0	0	0
156.558	0	0	0	1212774	0	0	0
156.64	0	0	1055144	0	0	0	0
156.667	0	0	1200308	0	0	0	0
156.787	0	0	992473	0	0	0	0
156.886	0	0	0	1014065	0	0	0
156.93	0	0	0	1099085	0	0	0
156.934	0	0	0	1035872	0	0	0
156.969	0	0	0	994531	0	0	0
156.97	0	0	0	1080168	0	0	0
156.975	0	0	1198698	0	0	0	0
156.987	0	0	1013158	0	0	0	0
157.029	0	0	0	1024739	0	0	0
157.082	0	0	0	0	1746185	0	0
157.088	0	0	1038863	0	0	0	0
157.104	3410203	0	1369712	1015745	1872430	3404283	4100902
157.105	4059765	0	1664015	1315652	2135894	3497979	3731208
157.105	4666909	0	2283982	0	2407495	3896363	5456090
157.106	69822176	53989936	32280934	21858700	38113672	59005468	79923736
157.106	2270969	4088001	0	0	3281895	4535547	2995626
157.123	0	0	0	0	1350821	0	0
157.194	0	0	0	1037541	0	0	0
157.275	0	0	1105606	0	0	0	0
157.315	0	0	1018441	0	0	0	0
157.315	0	0	1014844	0	0	0	0
157.4	0	0	1094766	0	0	0	0
157.44	14922097	10189309	6636597	4692654	7566884	11020791	16738855
157.465	0	0	0	994109	0	0	0
157.496	0	0	0	1066494	0	0	0
157.499	0	0	0	997676	0	0	0
157.593	0	0	998653	0	0	0	0
157.629	0	0	0	1093247	0	0	0
157.737	0	0	0	1145834	0	0	0
157.763	0	0	0	0	1493450	0	0
157.775	0	0	0	0	0	0	2369767
157.777	10208821	5074889	3054625	2946918	6050505	8226436	10854491
157.824	0	0	1039880	0	0	0	0
157.832	0	0	0	1024093	0	0	0
157.89	0	0	0	979839	0	0	0
157.934	0	0	0	1049094	0	0	0
157.958	0	0	0	991605	0	0	0
157.991	0	0	0	1060946	0	0	0
158.008	0	0	1219270	0	0	0	0
158.04	0	0	1054175	0	0	0	0
158.112	1857870	0	1232924	0	0	0	0
158.116	0	0	0	1003815	0	0	0
158.161	0	0	0	982959	0	0	0
158.225	0	0	1086760	0	0	0	0
158.234	0	0	1102512	0	0	0	0
158.236	0	0	1112277	1083820	0	0	0
158.255	0	0	1077120	0	0	0	0
158.369	0	0	1128444	0	0	0	0
158.659	0	0	1018988	0	0	0	0
158.673	0	0	0	1004803	0	0	0
158.701	0	0	1069777	0	0	0	0
158.766	0	0	1214300	0	0	0	0
158.782	0	0	1130211	0	0	0	0
158.811	0	0	1359477	0	0	0	0
158.834	0	0	986409	0	0	0	0
158.924	0	0	1034123	0	0	0	0
158.944	0	0	0	1064488	0	0	0
158.987	0	0	0	1365702	0	0	0
159.017	0	0	1042762	0	0	0	0
159.055	0	0	0	1170314	0	0	0
159.072	0	0	0	1077090	0	0	0
159.103	2085962	0	0	0	1492785	0	0
159.134	0	0	0	1073010	0	0	0
159.158	2467590	0	1014682	1075422	3359640	3312425	3151353
159.188	0	0	982296	0	0	0	0
159.215	0	0	0	1125515	0	0	0
159.237	0	0	1079601	0	0	0	0
159.245	0	0	0	1040863	0	0	0
159.322	0	0	1053379	0	0	0	0
159.397	0	0	1112830	0	0	0	0
159.509	0	0	0	1063531	0	0	0
159.524	0	0	1023904	0	0	0	0
159.578	0	0	1149800	0	0	0	0
159.68	0	0	0	986966	0	0	0
159.689	0	0	0	1006563	0	0	0
159.697	0	0	0	1030576	0	0	0
159.714	0	0	1015005	0	0	0	0
159.775	11221359	7744414	3306453	3187117	12302329	9885121	11291118
159.779	0	0	0	1082590	0	0	0
159.802	0	0	987439	0	0	0	0
159.806	0	0	0	989425	0	0	0
159.815	0	0	983860	0	0	0	0
159.857	0	0	0	1075807	0	0	0
159.865	0	0	1056399	0	0	0	0
159.883	0	0	0	1081409	0	0	0
159.885	0	0	0	1030115	0	0	0
159.923	0	0	1101119	0	0	0	0
159.927	0	0	1076008	0	0	0	0
159.931	0	0	0	1410866	0	0	0
159.954	0	0	1052326	0	0	0	0
160.003	0	0	0	1014148	0	0	0
160.085	0	0	0	1139491	0	0	0
160.11	1822120	0	0	0	1582033	0	0
160.123	0	0	0	0	1418275	0	0
160.125	0	0	1056342	0	0	0	0
160.165	0	0	0	980175	0	0	0
160.192	0	0	1204028	0	0	0	0
160.213	0	0	0	998732	0	0	0
160.238	0	0	0	1047043	0	0	0
160.239	0	0	980269	0	0	0	0
160.334	0	0	1045570	0	0	0	0
160.349	0	0	985363	0	0	0	0
160.368	0	0	1013099	0	0	0	0
160.401	0	0	2787360	0	0	0	0
160.402	0	0	2987174	0	0	0	0
160.402	0	0	3778772	0	0	0	0
160.403	0	0	59974900	1632439	1477466	0	0
160.435	2627282	0	0	0	2091061	2779117	0
160.441	0	0	0	0	1817547	0	0
160.468	0	0	998268	0	0	0	0
160.479	0	0	0	1024644	0	0	0
160.527	0	0	1075689	0	0	0	0
160.528	0	0	0	1084662	0	0	0
160.529	0	0	1012164	0	0	0	0
160.532	0	0	1007261	0	0	0	0
160.538	0	0	1287694	0	0	0	0
160.541	0	0	0	0	1520479	0	0
160.544	0	0	0	1005263	0	0	0
160.59	0	0	0	1061789	0	0	0
160.597	0	0	0	987578	0	0	0
160.637	0	0	993812	0	0	0	0
160.644	0	0	0	978519	0	0	0
160.647	0	0	1001125	0	0	0	0
160.665	0	0	0	1010826	0	0	0
160.668	0	0	1053727	0	0	0	0
160.679	0	0	994781	0	0	0	0
160.69	0	0	0	1005584	0	0	0
160.695	0	0	0	981102	0	0	0
160.735	0	0	1549213	0	0	0	0
160.736	0	0	1066321	0	0	0	0
160.737	0	0	1469227	0	0	0	0
160.737	0	0	22918396	0	0	0	0
160.738	0	0	1098949	0	0	0	0
160.741	0	0	1096038	0	0	0	0
160.756	0	0	0	1235741	0	0	0
160.757	0	0	990374	0	0	0	0
160.84	2359628	0	0	1035566	1801011	0	2544656
160.843	0	0	0	994214	0	0	0
160.843	0	0	0	1131835	0	0	0
160.861	0	0	0	1032901	0	0	0
160.885	0	0	0	996719	0	0	0
160.912	0	0	0	1018613	0	0	0
160.94	0	0	0	1049593	0	0	0
160.99	0	0	1132006	0	0	0	0
160.995	0	0	0	1115211	0	0	0
161.012	0	0	0	1013892	0	0	0
161.016	0	0	1117702	0	0	0	0
161.037	0	0	0	984711	0	0	0
161.039	0	0	1083641	0	0	0	0
161.046	5891812	0	2668693	1580329	6919372	4119788	4088132
161.065	0	0	1019110	0	0	0	0
161.066	0	0	987741	0	0	0	0
161.071	0	0	1676174	0	0	0	0
161.081	0	0	0	1093026	0	0	0
161.088	0	0	0	1098311	0	0	0
161.102	0	0	1080176	0	0	0	0
161.106	0	8815709	0	2627196	8153968	0	6010760
161.116	0	0	1120155	0	0	0	0
161.123	0	0	0	1053129	0	0	0
161.136	0	0	0	1000681	0	0	0
161.14	0	0	994828	0	0	0	0
161.142	0	0	0	985047	0	0	0
161.152	0	0	1072849	0	0	0	0
161.164	0	0	1048101	0	0	0	0
161.171	0	0	0	1021181	0	0	0
161.182	0	0	1212880	0	0	0	0
161.2	0	0	1180381	0	0	0	0
161.246	0	0	0	1044499	0	0	0
161.284	0	0	1051968	0	0	0	0
161.287	0	0	1023919	0	0	0	0
161.302	0	0	0	1108499	0	0	0
161.31	11540154	11229944	2826031	2892497	8098321	4712351	9704946
161.346	0	0	0	995459	0	0	0
161.351	0	0	1037931	0	0	0	0
161.352	0	0	1002947	0	0	0	0
161.371	0	0	0	1111935	0	0	0
161.38	0	0	991553	0	0	0	0
161.405	0	0	0	983847	0	0	0
161.409	0	0	0	1047330	0	0	0
161.416	0	0	0	987871	0	0	0
161.443	0	0	1074353	0	0	0	0
161.444	0	0	0	0	1369783	0	0
161.467	0	0	1191313	0	0	0	0
161.49	0	0	990325	0	0	0	0
161.526	0	0	990052	0	0	0	0
161.538	0	0	0	1204354	0	0	0
161.552	0	0	0	1134552	0	0	0
161.559	0	0	978556	0	0	0	0
161.583	0	0	0	1126757	0	0	0
161.602	0	0	0	1007467	0	0	0
161.608	0	0	1019212	0	0	0	0
161.616	0	0	0	1255874	0	0	0
161.646	0	0	986238	0	0	0	0
161.678	0	0	1152383	0	0	0	0
161.687	0	0	1073665	0	0	0	0
161.695	0	0	1078862	0	0	0	0
161.722	0	0	1188603	0	0	0	0
161.742	10173863	8773548	0	0	18718050	3440460	5348095
161.766	6307118	7101138	4748189	2485109	4926473	10197795	13790078
161.776	0	0	0	0	1778438	0	0
161.778	6902429	12472297	1646978	4330714	19639648	3852626	10020509
161.788	0	0	1112284	0	0	0	0
161.79	0	0	0	995812	0	0	0
161.792	0	0	0	1020829	0	0	0
161.84	0	0	0	1023277	0	0	0
161.846	0	0	0	1030724	0	0	0
161.876	0	0	0	1024753	0	0	0
161.897	0	0	0	994478	0	0	0
161.897	0	0	0	1000905	0	0	0
161.904	0	0	1020311	0	0	0	0
161.907	0	0	0	1026575	0	0	0
161.914	0	0	1065410	0	0	0	0
161.973	0	0	0	1006891	0	0	0
162	0	0	0	979290	0	0	0
162.02	0	0	1021860	0	0	0	0
162.049	0	0	0	1092162	0	0	0
162.06	0	0	0	1122311	0	0	0
162.069	0	0	0	1246120	0	0	0
162.077	2442431	0	0	0	4042016	0	0
162.078	0	0	0	1063671	0	0	0
162.1	0	0	1588126	0	1807234	3074923	4086014
162.112	2161557	0	0	1242231	5850266	0	2589075
162.137	0	0	1010849	0	0	0	0
162.155	0	0	0	1101457	0	0	0
162.165	0	0	1068671	0	0	0	0
162.173	0	0	0	1076318	0	0	0
162.186	0	0	1013322	0	0	0	0
162.189	0	0	0	1100736	0	0	0
162.2	0	0	989035	0	0	0	0
162.249	0	0	0	1002875	0	0	0
162.253	0	0	981499	0	0	0	0
162.269	2120054	0	0	0	0	0	0
162.269	0	0	1044954	0	0	0	0
162.282	0	0	0	1076361	0	0	0
162.295	0	0	1080270	0	0	0	0
162.366	0	0	1237899	0	0	0	0
162.366	0	0	0	1337773	0	0	0
162.374	0	0	0	1089344	0	0	0
162.412	3865360	5777548	0	0	7098367	0	2259341
162.413	3984584	5521052	0	0	6432863	0	2043336
162.414	5031992	7076292	0	0	7914887	0	2809289
162.414	78782424	109989824	6233405	7706004	135869696	29451390	39819608
162.415	2622904	0	0	0	4635943	0	0
162.424	0	0	0	1064579	0	0	0
162.425	0	0	1073530	0	0	0	0
162.436	1826215	0	0	982913	1536091	0	1969705
162.436	0	0	1078886	978526	0	0	2573931
162.437	27884662	34200324	19199852	10495282	18201670	33967996	39651224
162.438	0	0	996720	0	0	0	0
162.439	0	0	1020029	0	0	0	0
162.444	0	0	0	981274	0	0	0
162.448	0	0	0	1181031	0	0	0
162.449	0	0	0	1133895	2558937	0	0
162.462	0	0	0	1307997	0	0	0
162.484	0	0	1010914	0	0	0	0
162.49	0	0	0	1034020	0	0	0
162.509	0	0	0	998658	0	0	0
162.517	0	0	1028514	0	0	0	0
162.548	0	0	0	990862	0	0	0
162.553	0	0	0	1095971	0	0	0
162.56	0	0	0	1141163	0	0	0
162.561	0	0	999822	0	0	0	0
162.566	0	0	0	1041927	0	0	0
162.574	0	0	0	1085822	0	0	0
162.585	0	0	0	1039490	0	0	0
162.592	0	0	0	0	1630362	0	0
162.6	0	0	0	1119957	0	0	0
162.634	0	0	1049739	0	0	0	0
162.636	0	0	998395	0	0	0	0
162.648	0	0	0	1100966	0	0	0
162.656	3457695	0	0	0	1799726	4795897	2751084
162.657	1794291	0	0	0	0	0	0
162.684	0	0	0	983097	0	0	0
162.698	0	0	0	986137	0	0	0
162.703	0	0	1016608	0	0	0	0
162.703	0	0	0	1171032	0	0	0
162.719	0	0	0	1004215	0	0	0
162.747	0	0	0	0	1856031	0	0
162.748	0	0	0	0	1548891	0	0
162.749	14084326	18425122	1008258	1134926	25353138	3823292	5402627
162.768	0	0	1057136	0	0	0	0
162.772	7691245	10207376	5681889	2616056	4446414	9361595	11652374
162.775	0	0	1001300	0	0	0	0
162.776	0	0	1188251	0	0	0	0
162.79	0	0	0	1001338	0	0	0
162.808	0	0	0	1002391	0	0	0
162.838	0	0	0	1029114	0	0	0
162.84	0	0	986533	0	0	0	0
162.846	0	0	1004005	0	0	0	0
162.858	0	0	0	1275039	0	0	0
162.88	0	0	1029975	0	0	0	0
162.882	0	0	0	988112	0	0	0
162.89	0	0	0	1143232	0	0	0
162.908	0	0	986749	0	0	0	0
162.916	0	0	0	1043945	0	0	0
162.925	0	0	0	998018	0	0	0
162.953	0	0	0	991354	0	0	0
162.958	0	0	981622	0	0	0	0
162.968	0	0	0	983256	0	0	0
162.999	0	0	0	1149852	0	0	0
163.009	0	0	1015273	0	0	0	0
163.015	0	0	1026288	0	0	0	0
163.019	0	0	990116	0	0	0	0
163.043	0	0	1009046	0	0	0	0
163.061	0	0	0	0	1650158	0	0
163.079	2351582	0	0	0	3712305	0	0
163.083	0	0	0	0	2637133	0	0
163.096	0	0	0	0	1421586	0	0
163.109	4769877	0	2740036	1348446	2705503	5999827	6685645
163.119	0	0	1035481	0	0	0	0
163.122	0	0	1049045	0	0	0	0
163.138	0	0	0	1109715	0	0	0
163.149	0	0	0	1070319	0	0	0
163.168	0	0	1018476	0	0	0	0
163.176	0	0	1002438	0	0	0	0
163.217	0	0	1160241	0	0	0	0
163.223	0	0	1027732	0	0	0	0
163.257	0	0	987623	0	0	0	0
163.274	0	0	1105585	0	0	0	0
163.279	0	0	983533	0	0	0	0
163.281	0	0	0	988582	0	0	0
163.305	0	0	0	1166291	0	0	0
163.309	0	0	1253256	0	0	0	0
163.336	0	0	0	1020539	0	0	0
163.356	0	0	0	1015742	0	0	0
163.392	0	0	0	986621	0	0	0
163.412	0	0	0	1046245	0	0	0
163.415	0	0	1031882	0	0	0	0
163.429	0	0	0	1116891	0	0	0
163.454	0	0	1180666	0	0	0	0
163.47	0	0	0	1191215	0	0	0
163.47	0	0	1070875	0	0	0	0
163.478	0	0	0	1195752	0	0	0
163.484	0	0	983576	0	0	0	0
163.489	0	0	1008282	0	0	0	0
163.501	0	0	1047428	0	0	0	0
163.525	0	0	0	1006616	0	0	0
163.547	0	0	0	1085355	0	0	0
163.56	0	0	1086227	0	0	0	0
163.565	0	0	983377	0	0	0	0
163.595	0	0	0	1132045	0	0	0
163.617	2419894	0	1820832	0	1617964	3127425	1895955
163.628	0	0	1236766	0	0	0	0
163.646	0	0	1008024	0	0	0	0
163.667	0	0	1040558	0	0	0	0
163.702	0	0	988286	0	0	0	0
163.718	0	0	1086518	0	0	0	0
163.719	0	0	998541	0	0	0	0
163.755	0	0	1063439	0	0	0	0
163.757	0	0	0	981596	0	0	0
163.775	1945772	0	0	0	1688377	0	0
163.797	0	0	0	1094632	0	0	0
163.805	0	0	984420	0	0	0	0
163.808	0	0	0	1006139	0	0	0
163.848	0	0	1029622	0	0	0	0
163.86	0	0	0	1020006	0	0	0
163.864	0	0	0	1064052	0	0	0
163.881	0	0	0	1045581	0	0	0
163.895	0	0	1071429	0	0	0	0
163.946	0	0	1009223	0	0	0	0
163.949	0	0	0	1297153	0	0	0
163.956	0	0	0	979114	0	0	0
163.965	0	0	990922	0	0	0	0
164	0	0	991939	0	0	0	0
164.007	0	0	0	1160702	0	0	0
164.02	0	0	0	1351017	0	0	0
164.027	0	0	0	1047968	0	0	0
164.031	0	0	0	1123326	0	0	0
164.042	0	0	1065811	0	0	0	0
164.044	0	0	1108066	0	0	0	0
164.072	0	0	1028186	0	0	0	0
164.076	0	0	1052737	0	0	0	0
164.08	0	0	1015799	0	0	0	0
164.086	0	0	1033414	0	0	0	0
164.103	0	0	0	980502	0	0	0
164.108	0	0	0	1070330	0	0	0
164.135	0	0	0	1009513	0	0	0
164.137	0	0	1098780	0	0	0	0
164.172	0	0	0	983019	0	0	0
164.184	0	0	1035259	0	0	0	0
164.197	0	0	0	1082771	0	0	0
164.207	0	0	0	1036497	0	0	0
164.215	0	0	1000371	0	0	0	0
164.216	0	0	0	981681	0	0	0
164.244	0	0	1165185	0	0	0	0
164.255	0	0	1094967	0	0	0	0
164.3	0	0	988563	0	0	0	0
164.306	0	0	0	1004235	0	0	0
164.313	0	0	0	1107313	0	0	0
164.314	0	0	0	1355025	0	0	0
164.328	0	0	0	1040767	0	0	0
164.333	0	0	1049508	0	0	0	0
164.344	0	0	0	1012389	0	0	0
164.367	0	0	1013692	0	0	0	0
164.421	0	0	0	1024525	0	0	0
164.439	0	0	1013461	0	0	0	0
164.447	10560496	5325282	1876884	2296983	9858933	5540360	8833601
164.475	0	0	1113673	0	0	0	0
164.481	0	0	1116737	0	0	0	0
164.484	0	0	1127539	0	0	0	0
164.484	0	0	988460	0	0	0	0
164.499	0	0	1015541	0	0	0	0
164.5	0	0	990660	0	0	0	0
164.515	0	0	1127400	0	0	0	0
164.57	0	0	983296	0	0	0	0
164.579	0	0	0	1012754	0	0	0
164.595	0	0	0	1020734	0	0	0
164.625	0	0	0	991351	0	0	0
164.631	0	0	0	0	1348997	0	0
164.647	0	0	988104	0	0	0	0
164.653	0	0	1100503	0	0	0	0
164.657	0	0	0	1085081	0	0	0
164.663	0	0	1055680	0	0	0	0
164.7	0	0	1045681	0	0	0	0
164.703	0	0	999209	0	0	0	0
164.738	0	0	0	1004451	0	0	0
164.771	0	0	0	1055413	0	0	0
164.782	2552851	0	0	0	2399134	0	2263696
164.82	0	0	1117987	0	0	0	0
164.85	0	0	0	1036626	0	0	0
164.861	0	0	0	1043031	0	0	0
164.863	0	0	1040864	0	0	0	0
164.899	0	0	0	1039582	0	0	0
164.911	0	0	1005646	0	0	0	0
164.916	0	0	0	999329	0	0	0
164.947	0	0	1011753	0	0	0	0
164.961	0	0	1023365	0	0	0	0
164.991	0	0	1092371	0	0	0	0
165.041	4443545	0	2118012	5547175	1377220	0	2144778
165.042	0	0	0	987817	0	0	0
165.047	0	0	0	984793	0	0	0
165.057	0	0	0	983098	0	0	0
165.071	0	0	1012311	0	0	0	0
165.084	0	0	1016676	0	0	0	0
165.095	0	0	0	1045313	0	0	0
165.151	0	0	982358	0	0	0	0
165.154	0	0	1009665	0	0	0	0
165.163	0	0	983851	0	0	0	0
165.186	0	0	0	1052913	0	0	0
165.219	0	0	1385317	0	0	0	0
165.22	0	0	0	1045901	0	0	0
165.232	0	0	1077602	0	0	0	0
165.241	0	0	0	1228670	0	0	0
165.242	0	0	0	1083297	0	0	0
165.255	0	0	0	984087	0	0	0
165.257	0	0	990337	0	0	0	0
165.275	0	0	0	1026870	0	0	0
165.28	0	0	0	1150574	0	0	0
165.287	0	0	1024303	0	0	0	0
165.29	0	0	1083667	0	0	0	0
165.352	0	0	0	1189848	0	0	0
165.4	0	0	1036327	0	0	0	0
165.41	0	0	1094459	0	0	0	0
165.427	0	9135490	0	0	0	0	0
165.434	0	0	0	1033513	0	0	0
165.449	0	0	0	978714	0	0	0
165.47	0	0	1067382	0	0	0	0
165.491	0	0	1061944	0	0	0	0
165.492	0	0	0	996460	0	0	0
165.509	0	0	1011803	0	0	0	0
165.518	0	0	0	1054813	0	0	0
165.525	0	0	1088276	0	0	0	0
165.527	0	0	0	1051784	0	0	0
165.534	0	0	0	1025334	0	0	0
165.54	0	0	1110285	0	0	0	0
165.58	0	0	1019933	0	0	0	0
165.595	0	0	1060511	0	0	0	0
165.607	0	0	997860	0	0	0	0
165.618	0	0	1015045	0	0	0	0
165.629	0	0	0	1224476	0	0	0
165.632	4567191	5215927	3032337	1503642	2623940	5958294	5399704
165.633	0	0	1100851	0	1417618	2538554	2500340
165.634	0	0	1559715	0	0	0	0
165.664	0	0	1233067	0	0	0	0
165.678	0	0	0	1001643	0	0	0
165.698	0	0	1036076	0	0	0	0
165.719	0	0	0	1137613	0	0	0
165.72	0	0	1054438	0	0	0	0
165.74	0	0	1002690	0	0	0	0
165.763	0	0	0	1054006	0	0	0
165.763	0	0	1070806	0	0	0	0
165.768	0	0	0	1252512	0	0	0
165.798	0	0	0	1009728	0	0	0
165.812	0	0	0	1024336	0	0	0
165.814	0	0	978735	0	0	0	0
165.86	0	0	0	995267	0	0	0
165.867	0	0	1263903	0	0	0	0
165.896	0	0	0	1024755	0	0	0
165.898	0	0	1002358	0	0	0	0
165.903	0	0	1024340	0	0	0	0
165.919	0	0	0	981277	0	0	0
165.92	0	0	0	1046659	0	0	0
165.922	0	0	1125136	0	0	0	0
165.925	0	0	0	1078541	0	0	0
165.927	0	0	0	1136618	0	0	0
165.928	0	0	0	1021211	0	0	0
165.931	0	0	0	1051846	0	0	0
165.941	0	0	0	982362	0	0	0
165.967	0	0	0	1002188	0	0	0
165.97	0	0	1006026	0	0	0	0
165.972	0	0	1151535	0	0	0	0
165.979	0	0	1117482	2281960	2229469	0	0
165.979	19248260	8154540	24389362	24460072	37752708	8283771	14414180
165.979	0	0	0	0	2356725	0	0
165.98	0	0	0	0	1571780	0	0
166.063	0	0	0	1019179	0	0	0
166.075	0	0	1013453	0	0	0	0
166.082	0	0	0	1177418	0	0	0
166.097	0	0	1009097	0	0	0	0
166.098	0	0	994945	0	0	0	0
166.098	0	54761548	4997809	0	1698698	0	0
166.12	0	0	0	1032579	0	0	0
166.134	0	0	1618857	0	0	0	0
166.173	0	0	0	1021277	0	0	0
166.181	0	0	1082635	0	0	0	0
166.187	0	0	1001175	0	0	0	0
166.188	0	0	0	1129177	0	0	0
166.213	0	0	1065125	0	0	0	0
166.221	0	0	1004554	0	0	0	0
166.225	0	0	1245645	0	0	0	0
166.233	0	0	1081598	0	0	0	0
166.238	0	0	0	1117885	0	0	0
166.257	0	0	0	1079569	0	0	0
166.27	0	0	0	993263	0	0	0
166.276	0	0	0	1202021	0	0	0
166.297	0	0	0	1069086	0	0	0
166.297	0	0	981058	0	0	0	0
166.299	0	0	1097640	0	0	0	0
166.302	0	0	0	1244147	0	0	0
166.304	0	0	1002969	0	0	0	0
166.315	0	0	1046642	0	0	0	0
166.329	0	0	980168	0	0	0	0
166.351	0	0	0	1002937	0	0	0
166.363	0	0	1107823	0	0	0	0
166.366	0	0	1137726	0	0	0	0
166.369	0	0	0	0	1353739	0	0
166.388	0	0	1090400	0	0	0	0
166.404	0	0	1006450	0	0	0	0
166.41	0	0	1162608	0	0	0	0
166.423	0	0	983280	0	0	0	0
166.433	0	11414122	0	0	0	0	0
166.435	0	0	1104912	0	0	0	0
166.436	0	0	0	0	1924027	0	0
166.437	0	0	0	0	0	0	1934623
166.437	0	0	0	0	1346771	0	0
166.437	0	0	0	0	0	0	1880979
166.437	16776994	20521322	7580528	7803431	29023106	30445706	34189924
166.444	0	0	0	1133825	0	0	0
166.447	0	0	999497	0	0	0	0
166.454	0	0	0	1065273	0	0	0
166.512	0	0	1003271	0	0	0	0
166.532	0	0	1000512	1224211	0	0	0
166.578	0	0	0	1128579	0	0	0
166.579	0	0	1141255	0	0	0	0
166.587	0	0	992374	0	0	0	0
166.609	0	0	982607	0	0	0	0
166.633	0	0	0	1042059	0	0	0
166.634	0	0	1006477	0	0	0	0
166.64	0	0	1227223	0	0	0	0
166.658	0	0	0	1396649	0	0	0
166.67	0	0	978343	0	0	0	0
166.672	0	0	1072513	0	0	0	0
166.701	0	0	1044081	0	0	0	0
166.701	0	0	0	991669	0	0	0
166.706	0	0	987299	0	0	0	0
166.714	0	0	1034413	0	0	0	0
166.715	0	0	0	1044778	0	0	0
166.725	0	0	0	1024404	0	0	0
166.743	0	0	1168967	0	0	0	0
166.75	0	0	1210938	0	0	0	0
166.769	0	0	0	1014562	0	0	0
166.772	4097291	4624892	1773598	1879900	7366581	7908971	9306068
166.779	0	0	1206014	1124446	0	0	0
166.798	0	0	1253038	0	0	0	0
166.811	0	0	1013934	0	0	0	0
166.816	0	0	1095530	0	0	0	0
166.826	0	0	0	1185573	0	0	0
166.834	0	0	977891	0	0	0	0
166.844	0	0	0	1068723	0	0	0
166.876	0	0	0	1154993	0	0	0
166.882	0	0	1051888	0	0	0	0
166.903	0	0	0	997613	0	0	0
166.923	0	0	0	1020995	0	0	0
166.93	0	0	0	1089355	0	0	0
166.938	0	0	1038767	0	0	0	0
166.95	0	0	1097743	0	0	0	0
166.952	0	0	1070415	0	0	0	0
166.967	0	0	1010750	0	0	0	0
166.972	0	0	0	993952	0	0	0
166.973	0	0	0	1075736	0	0	0
166.982	0	0	1567928	1702514	2685519	0	0
167.03	0	0	1116742	0	0	0	0
167.034	0	0	0	1013251	0	0	0
167.051	0	0	1049181	0	0	0	0
167.069	0	0	0	1041547	0	0	0
167.083	0	0	0	978145	0	0	0
167.089	0	0	1019765	0	0	0	0
167.097	3262742	5867007	3699341	0	2476652	5496814	6320856
167.1	0	0	0	1008598	0	0	0
167.107	0	0	0	0	2335992	0	2033559
167.108	0	0	0	0	2278724	0	2350560
167.109	0	0	0	0	1665384	0	0
167.109	1813910	0	0	1238460	3824680	2651118	2421640
167.109	22097062	36844752	12507189	14545164	51228040	40757328	40983592
167.11	0	0	0	0	1373912	3307758	2909896
167.125	0	0	1046501	0	0	0	0
167.131	0	0	1128022	0	0	0	0
167.131	0	0	979954	0	0	0	0
167.135	0	0	0	1133734	0	0	0
167.14	0	0	1133512	0	0	0	0
167.142	0	0	1006950	0	0	0	0
167.152	0	0	980236	0	0	0	0
167.166	0	0	0	1197023	0	0	0
167.171	0	0	0	1029181	0	0	0
167.177	0	0	996347	0	0	0	0
167.211	0	0	0	1034121	0	0	0
167.233	0	0	1113497	0	0	0	0
167.3	0	0	0	1342431	0	0	0
167.328	0	0	0	981661	0	0	0
167.336	0	0	0	1256062	0	0	0
167.342	0	0	0	1032579	0	0	0
167.359	0	0	1067375	0	0	0	0
167.368	0	0	988781	0	0	0	0
167.373	0	0	1021896	0	0	0	0
167.376	0	0	979831	0	0	0	0
167.386	0	0	1133618	0	0	0	0
167.396	0	0	1092692	0	0	0	0
167.408	0	0	0	1093405	0	0	0
167.431	0	0	0	1009386	0	0	0
167.432	0	0	1150999	0	0	0	1981525
167.443	0	0	0	0	1592974	0	0
167.444	4693748	9351733	2575323	3065849	14484910	10284884	10515117
167.445	0	0	0	1066819	0	0	0
167.463	0	0	0	1024930	0	0	0
167.48	0	0	1032254	0	0	0	0
167.5	0	0	0	1054393	0	0	0
167.504	0	0	1148810	0	0	0	0
167.519	0	0	0	989063	0	0	0
167.526	0	0	1015493	0	0	0	0
167.526	0	0	0	1163699	0	0	0
167.533	0	0	1063417	0	0	0	0
167.539	0	0	0	1121675	0	0	0
167.564	0	0	1034800	0	0	0	0
167.574	0	0	0	1021292	0	0	0
167.581	0	0	984192	0	0	0	0
167.607	0	0	0	1151817	0	0	0
167.628	0	0	0	0	0	0	2081217
167.637	0	0	0	1041280	0	0	0
167.688	0	0	1180889	0	0	0	0
167.703	0	0	0	1168456	0	0	0
167.704	0	0	1030788	0	0	0	0
167.715	0	0	0	1186548	0	0	0
167.722	0	0	1071012	0	0	0	0
167.747	0	0	0	1064387	0	0	0
167.755	0	0	0	1000637	0	0	0
167.769	5412899	12329052	7845539	2488993	4734903	11582267	12841556
167.778	0	0	0	0	1392483	0	0
167.781	6525268	0	2190811	4393266	10363223	8709323	10726901
167.785	0	0	1058351	0	0	0	0
167.817	0	0	980129	0	0	0	0
167.859	0	0	1001953	0	0	0	0
167.875	0	0	0	987494	0	0	0
167.889	0	0	1144717	0	0	0	0
167.905	0	0	1038720	0	0	0	0
167.908	0	0	1186469	0	0	0	0
167.929	0	0	1211743	0	0	0	0
167.939	0	0	0	989944	0	0	0
167.943	0	0	0	1069248	0	0	0
167.944	0	0	985285	0	0	0	0
167.952	0	0	0	1159297	0	0	0
167.963	0	0	0	0	1414145	0	0
167.966	0	0	990735	0	0	0	0
167.975	2501965	0	1211637	1547517	2913921	0	0
167.977	0	0	0	1012455	0	0	0
167.979	0	0	0	1261379	0	0	0
168.004	0	0	1020213	0	0	0	0
168.028	2973819	0	0	0	1596157	3741090	4207916
168.085	0	0	1043787	0	0	0	0
168.102	0	0	1068153	0	0	0	0
168.104	0	0	1286893	0	0	0	2055250
168.116	0	0	0	0	2396482	0	0
168.136	0	0	0	1026969	0	0	0
168.146	0	0	0	1048299	0	0	0
168.158	0	0	0	1115870	0	0	0
168.164	8409855	5673273	0	2058854	6860964	2488935	3355528
168.165	3292895	0	0	0	3639340	0	0
168.166	1990847	0	0	0	1595468	0	0
168.185	0	0	980456	0	0	0	0
168.188	0	0	0	1362637	0	0	0
168.193	0	0	0	1135547	0	0	0
168.203	0	0	1224301	0	0	0	0
168.206	0	0	1066381	0	0	0	0
168.208	0	0	0	1052848	0	0	0
168.211	0	0	1039317	0	0	0	0
168.222	0	0	0	988230	0	0	0
168.231	0	0	0	1012633	0	0	0
168.258	0	0	0	1122977	0	0	0
168.267	0	0	0	1016146	0	0	0
168.268	0	0	1040283	0	0	0	0
168.277	0	0	0	1088170	0	0	0
168.282	0	0	0	988748	0	0	0
168.284	0	0	1065427	0	0	0	0
168.306	0	0	988240	0	0	0	0
168.314	0	0	1515813	0	0	0	0
168.338	0	0	983002	0	0	0	0
168.347	0	0	0	1053365	0	0	0
168.358	0	0	0	1218801	0	0	0
168.369	0	0	1060965	0	0	0	0
168.37	0	0	0	1003596	0	0	0
168.383	0	0	0	1078432	0	0	0
168.441	0	0	0	0	0	0	2193866
168.448	0	0	978653	0	0	0	0
168.502	3363932	0	0	0	3685322	2928235	3294885
168.505	0	0	1006007	0	0	0	0
168.519	0	0	1011781	0	0	0	0
168.52	0	0	0	0	1534365	0	0
168.534	0	0	0	1059593	0	0	0
168.535	0	0	0	1033519	0	0	0
168.542	0	0	1006742	0	0	0	0
168.563	0	0	999057	0	0	0	0
168.57	0	0	0	1077406	0	0	0
168.576	0	0	1176824	0	0	0	0
168.581	0	0	1216314	0	0	0	0
168.582	0	0	0	981825	0	0	0
168.591	0	0	1183851	0	0	0	0
168.594	0	0	994973	0	0	0	0
168.607	0	0	0	1093414	0	0	0
168.612	0	0	0	1036520	0	0	0
168.617	0	0	0	0	1376913	0	0
168.638	0	0	0	1094957	0	0	0
168.656	5137683	5569292	2008360	1682294	3734137	7862826	6120499
168.657	2830267	0	0	0	2146257	3491162	2357959
168.658	0	0	0	0	1385557	0	2240639
168.664	0	0	1072908	0	0	0	0
168.665	2760875	0	0	0	2745314	0	0
168.731	0	0	0	1064904	0	0	0
168.736	0	0	0	1047944	0	0	0
168.764	0	0	0	1072683	0	0	0
168.765	0	0	997775	0	0	0	0
168.799	0	0	0	1003255	0	0	0
168.823	0	0	992745	0	0	0	0
168.836	0	0	0	1033715	0	0	0
168.843	0	0	0	1120323	0	0	0
168.845	0	0	1106132	0	0	0	0
168.862	0	0	0	1005082	0	0	0
168.866	0	0	1068406	0	0	0	0
168.885	0	0	1171061	0	0	0	0
168.905	0	0	1185274	0	0	0	0
168.909	0	0	1005237	0	0	0	0
168.937	0	0	980844	0	0	0	0
168.975	0	0	0	1021450	0	0	0
169.001	0	0	0	1000880	0	0	0
169.024	0	0	1110336	0	0	0	0
169.03	0	0	1333229	0	0	0	0
169.07	0	0	0	0	2165648	0	0
169.071	0	0	1029593	0	0	0	0
169.087	0	0	0	1012720	0	0	0
169.088	0	0	1144190	0	0	0	0
169.103	0	0	1137229	0	0	0	0
169.119	0	0	0	1170470	0	0	0
169.131	0	0	980130	0	0	0	0
169.138	0	0	0	1003589	0	0	0
169.142	0	0	0	981220	0	0	0
169.157	0	0	0	0	0	2693658	0
169.161	0	0	0	1161987	0	0	0
169.163	0	0	0	993286	0	0	0
169.177	0	0	0	993884	0	0	0
169.196	0	0	1041834	0	0	0	0
169.198	0	0	1194154	0	0	0	0
169.225	0	0	980900	0	0	0	0
169.232	0	0	982150	0	0	0	0
169.233	0	0	1037359	0	0	0	0
169.243	0	0	1100783	0	0	0	0
169.255	0	0	1041004	0	0	0	0
169.268	0	0	0	1027081	0	0	0
169.268	0	0	0	1030551	0	0	0
169.343	0	0	1019955	0	0	0	0
169.358	0	0	0	981699	0	0	0
169.362	0	0	0	979340	0	0	0
169.366	0	0	982391	0	0	0	0
169.386	0	0	0	1060950	0	0	0
169.388	0	0	1045202	0	0	0	0
169.407	0	0	1015165	0	0	0	0
169.409	0	0	0	1181724	0	0	0
169.416	0	0	1055436	0	0	0	0
169.425	0	0	1137231	0	0	0	0
169.433	0	0	0	1089014	0	0	0
169.44	0	0	1120191	0	0	0	0
169.442	0	0	1162106	0	0	0	0
169.474	0	0	0	1035116	0	0	0
169.48	0	0	0	996739	0	0	0
169.482	0	0	0	1068467	0	0	0
169.508	0	0	993454	0	0	0	0
169.516	0	0	0	1257885	0	0	0
169.527	0	0	0	1062374	0	0	0
169.538	0	0	1021692	0	0	0	0
169.545	0	0	0	0	1490823	0	0
169.562	0	0	0	1225446	0	0	0
169.585	0	0	0	978419	0	0	0
169.594	0	0	0	1020418	0	0	0
169.6	2549670	0	0	1264817	2088719	0	0
169.602	0	0	0	988106	0	0	0
169.603	0	0	0	993375	0	0	0
169.614	0	0	1045025	0	0	0	0
169.637	0	0	1022223	0	0	0	0
169.664	9365419	8892646	3622807	2995381	7794328	14109776	12711819
169.664	3485523	0	1115859	1666801	3458232	5748353	5466027
169.665	2296963	0	1181353	1033793	1865132	2928481	3311787
169.67	0	0	1035051	0	0	0	0
169.711	0	0	0	1019165	0	0	0
169.741	0	0	0	0	1682954	0	0
169.741	0	0	0	0	1385950	0	0
169.741	0	0	0	0	1823710	0	0
169.742	11215248	18793148	1030184	1363991	27029886	2857166	7914417
169.742	0	0	0	0	2084990	0	0
169.748	0	0	0	990139	0	0	0
169.783	0	0	992011	0	0	0	0
169.797	0	0	0	1068239	0	0	0
169.812	0	0	0	996904	0	0	0
169.822	0	0	985864	0	0	0	0
169.829	0	0	1275371	0	0	0	0
169.888	0	0	1074959	0	0	0	0
169.891	0	0	1128677	0	0	0	0
169.902	0	0	0	994355	0	0	0
169.912	0	0	1038015	0	0	0	0
169.932	0	0	0	985917	0	0	0
169.936	0	0	0	997409	0	0	0
169.945	0	0	1139840	0	0	0	0
169.949	0	0	1229044	0	0	0	0
169.971	0	0	1103664	0	0	0	0
169.982	0	0	0	1182409	0	0	0
169.992	0	0	0	981622	0	0	0
169.994	0	0	0	1044662	0	0	0
170.003	0	0	0	1170627	0	0	0
170.019	0	0	0	1044813	0	0	0
170.033	0	0	0	1038473	0	0	0
170.038	0	0	1041287	0	0	0	0
170.041	0	0	1049677	0	0	0	0
170.046	0	0	0	0	1346314	0	0
170.069	0	0	0	1055904	0	0	0
170.076	2051880	0	0	0	3972633	0	0
170.091	0	0	0	1061186	0	0	0
170.129	0	0	0	1027415	0	0	0
170.136	0	0	0	1029209	0	0	0
170.143	0	0	1009114	0	0	0	0
170.16	0	0	0	1052057	0	0	0
170.165	0	0	0	0	1586201	2667357	2411240
170.172	0	0	1227091	0	0	0	0
170.211	0	0	1024309	0	0	0	0
170.222	0	0	0	1056995	0	0	0
170.317	0	0	0	993075	0	0	0
170.318	0	0	0	1083149	0	0	0
170.331	0	0	0	982254	0	0	0
170.332	0	0	0	1192070	0	0	0
170.333	0	0	0	1053710	0	0	0
170.363	0	0	1113578	0	0	0	0
170.383	0	0	980328	0	0	0	0
170.391	0	0	0	998443	0	0	0
170.409	0	0	0	1031027	0	0	0
170.411	0	0	1030227	0	0	0	0
170.415	0	0	0	1227580	0	0	0
170.421	0	0	0	1005672	0	0	0
170.427	0	0	0	0	1395929	0	0
170.445	0	0	1066476	0	0	0	0
170.476	0	0	1118923	0	0	0	0
170.501	0	0	0	1207075	0	0	0
170.502	0	0	0	984576	0	0	0
170.515	0	0	1148104	0	0	0	0
170.532	0	0	982268	0	0	0	0
170.537	0	0	0	1173301	0	0	0
170.542	0	0	1021107	0	0	0	0
170.548	0	0	978669	0	0	0	0
170.555	0	0	0	1142175	0	0	0
170.593	0	0	0	992278	0	0	0
170.618	0	0	0	1214561	0	0	0
170.619	0	0	985426	0	0	0	0
170.621	0	0	0	989227	0	0	0
170.628	0	0	0	993199	0	0	0
170.628	0	0	1250393	0	0	0	0
170.637	0	0	993576	0	0	0	0
170.638	0	0	0	1153856	0	0	0
170.64	0	0	1035164	0	0	0	0
170.664	0	0	1158512	0	0	0	0
170.668	0	0	0	1017867	0	0	0
170.678	0	0	0	1054712	0	0	0
170.684	0	0	1096216	0	0	0	0
170.712	0	0	1035273	0	0	0	0
170.758	0	58294800	1266704	0	2525794	0	0
170.76	0	0	0	1223514	0	0	0
170.776	0	0	984929	0	0	0	0
170.778	0	0	0	1051808	0	0	0
170.78	0	0	1226692	0	0	0	0
170.787	0	0	1130024	0	0	0	0
170.8	0	0	1059850	0	0	0	0
170.812	0	0	0	998625	0	0	0
170.828	0	0	0	983928	0	0	0
170.834	0	0	0	1026434	0	0	0
170.834	0	0	990349	0	0	0	0
170.844	0	0	993356	0	0	0	0
170.887	0	0	1289265	0	0	0	0
170.891	0	0	1001679	0	0	0	0
170.899	0	0	0	989334	0	0	0
170.906	0	0	979378	0	0	0	0
170.912	0	0	0	1047354	0	0	0
170.917	0	0	0	997752	0	0	0
170.935	0	0	1015169	0	0	0	0
170.941	0	0	0	1036017	0	0	0
170.945	0	0	0	1101545	0	0	0
170.948	0	0	1110773	0	0	0	0
170.978	0	0	0	1085975	0	0	0
170.996	0	0	1016716	0	0	0	0
171.006	0	0	0	1010196	2766685	4548575	0
171.018	0	0	0	987087	0	0	0
171.021	0	0	0	994285	0	0	0
171.027	0	0	0	1038574	0	0	0
171.032	0	0	996018	0	0	0	0
171.036	0	0	0	980363	0	0	0
171.041	0	0	1181681	0	0	0	0
171.073	0	0	1259236	0	0	0	0
171.076	0	0	1023538	0	0	0	0
171.081	0	0	1002167	0	0	0	0
171.093	0	13189554	1063594	0	0	0	0
171.098	0	0	0	0	2141847	0	0
171.102	0	0	0	989714	0	0	0
171.103	2228901	0	0	1067535	2393312	0	2169452
171.139	11341353	0	0	3435410	9264452	4358380	3617264
171.149	0	0	0	1009061	0	0	0
171.151	0	0	999945	0	0	0	0
171.172	0	0	1155895	0	0	0	0
171.177	0	0	0	993790	0	0	0
171.214	0	0	0	1309326	0	0	0
171.241	0	0	0	1018503	0	0	0
171.244	0	0	1098223	0	0	0	0
171.259	0	0	0	1008895	0	0	0
171.265	0	0	0	1104696	0	0	0
171.274	0	0	1076280	0	0	0	0
171.278	0	0	1142351	0	0	0	0
171.292	0	0	0	982144	0	0	0
171.302	0	0	0	1053876	0	0	0
171.318	0	0	1247365	0	0	0	0
171.325	0	0	995816	0	0	0	0
171.35	0	0	1085379	0	0	0	0
171.351	0	0	0	1193696	0	0	0
171.357	0	0	0	1015168	0	0	0
171.396	0	0	1039532	0	0	0	0
171.423	0	0	1004045	0	0	0	0
171.428	0	5764759	1685772	0	2097863	0	0
171.429	0	5221527	0	0	0	0	0
171.429	0	34115864	1490992	0	1900487	0	0
171.43	0	48605656	2885348	0	2398695	0	0
171.43	18285160	10058455	1085708	1115547	2439527	12445451	18876520
171.431	0	5677015	0	0	0	0	0
171.431	0	4822103	0	0	0	0	0
171.441	0	0	0	1021080	0	0	0
171.471	0	0	0	998304	0	0	0
171.471	0	0	1008379	0	0	0	0
171.534	0	0	0	1013965	0	0	0
171.559	0	0	0	1067538	0	0	0
171.593	0	0	1076780	0	0	0	0
171.602	0	0	0	1079536	0	0	0
171.623	0	0	1030857	0	0	0	0
171.655	0	0	999577	0	0	0	0
171.661	0	0	1252930	0	0	3023213	3296978
171.672	0	0	0	1021898	0	0	0
171.681	0	0	0	1025329	0	0	0
171.697	0	0	0	1102407	0	0	0
171.704	0	0	978336	0	0	0	0
171.736	0	0	1061860	0	0	0	0
171.739	0	0	0	980935	0	0	0
171.742	0	0	1189698	0	0	0	0
171.745	0	0	1009923	0	0	0	0
171.759	0	0	0	1001827	0	0	0
171.763	0	9477950	0	0	0	0	0
171.764	0	8308495	0	0	0	0	0
171.764	0	6149247	0	0	0	0	0
171.764	0	14532607	0	0	0	0	0
171.765	3309415	206585344	9269613	1992236	5522658	0	2328122
171.765	0	16068351	0	0	0	0	0
171.765	0	6789631	0	0	0	0	0
171.769	3844200	4518815	1970370	2325205	8084499	8668625	8335375
171.805	0	0	0	1077041	0	0	0
171.806	0	0	0	996565	0	0	0
171.809	0	0	0	1149350	0	0	0
171.811	0	0	0	1012618	0	0	0
171.811	0	0	1085307	0	0	0	0
171.812	0	0	1003643	0	0	0	0
171.823	0	0	0	1167027	0	0	0
171.825	0	0	1059931	0	0	0	0
171.848	0	0	1052442	0	0	0	0
171.851	0	0	1049436	0	0	0	0
171.871	0	0	0	0	1394521	0	0
171.876	0	0	0	1239098	0	0	0
171.897	0	0	0	1059605	0	0	0
171.916	0	0	1176801	0	0	0	0
171.947	0	0	986341	0	0	0	0
171.952	0	0	1116316	0	0	0	0
171.964	0	0	0	1086810	0	0	0
171.981	0	0	1161821	0	0	0	0
171.991	0	0	1383515	0	0	0	0
172.047	0	0	1004528	0	0	0	0
172.066	0	0	978829	0	0	0	0
172.094	0	0	983173	0	0	0	0
172.096	0	28269866	994045	0	0	0	0
172.097	0	0	1093053	0	0	0	0
172.097	0	0	1011949	0	0	0	0
172.098	0	4078762	0	0	0	0	0
172.099	0	23594538	0	0	0	0	0
172.102	0	0	0	1191799	0	0	0
172.104	0	0	0	0	1790245	0	2252752
172.118	0	0	0	1282563	0	0	0
172.121	0	0	998230	0	0	0	0
172.143	0	0	0	1001776	0	0	0
172.147	0	0	0	1089901	0	0	0
172.151	0	0	1030957	0	0	0	0
172.154	0	0	1066701	0	0	0	0
172.17	0	0	0	1134662	0	0	0
172.188	0	0	980614	0	0	0	0
172.215	0	0	999707	0	0	0	0
172.236	0	0	0	1116623	0	0	0
172.244	0	0	981884	0	0	0	0
172.251	0	0	0	1054241	0	0	0
172.268	0	0	0	1019504	0	0	0
172.274	0	0	0	1076326	0	0	0
172.274	0	0	0	1035251	0	0	0
172.283	0	0	0	1132334	0	0	0
172.328	0	0	0	1080596	0	0	0
172.328	0	0	0	1242704	0	0	0
172.372	0	0	1037344	0	0	0	0
172.38	0	0	1200493	0	0	0	0
172.395	0	0	3390267	0	0	0	0
172.398	0	0	0	1007994	0	0	0
172.405	0	0	0	1054727	0	0	0
172.408	0	0	1003127	0	0	0	0
172.413	0	0	1005718	0	0	0	0
172.43	0	4933655	0	0	0	0	0
172.441	0	0	0	0	1507700	0	0
172.441	3109087	5374857	2661730	3096057	10386996	7014184	7826438
172.447	0	0	982763	0	0	0	0
172.452	0	0	0	1394084	0	0	0
172.477	0	0	0	1109930	0	0	0
172.486	0	0	0	1002857	0	0	0
172.532	0	0	1053391	0	0	0	0
172.541	0	0	1002771	0	0	0	0
172.599	0	0	0	989816	0	0	0
172.606	0	0	0	982043	0	0	0
172.638	0	0	1265190	0	0	0	0
172.647	0	0	0	1089984	0	0	0
172.684	0	0	993543	0	0	0	0
172.706	0	0	1008926	1075357	0	0	0
172.713	0	0	1011608	0	0	0	0
172.754	0	0	1068169	0	0	0	0
172.776	0	0	0	0	2121346	0	0
172.777	0	0	0	1063252	0	0	0
172.795	0	0	1132856	0	0	0	0
172.799	0	0	0	1001557	0	0	0
172.801	0	0	1219393	0	0	0	0
172.803	0	0	1088327	0	0	0	0
172.81	0	0	0	1003465	0	0	0
172.812	0	0	0	1001355	0	0	0
172.821	0	0	0	1157543	0	0	0
172.826	0	0	0	1236314	0	0	0
172.829	0	0	1059125	0	0	0	0
172.838	0	0	0	1035919	0	0	0
172.841	0	0	0	991464	0	0	0
172.878	0	0	1035053	0	0	0	0
172.887	0	0	988351	0	0	0	0
172.9	0	0	1116097	0	0	0	0
172.901	0	0	0	997806	0	0	0
172.904	0	0	0	1066914	0	0	0
172.924	0	0	0	1008267	0	0	0
172.948	0	0	0	1063987	0	0	0
172.951	0	0	997001	0	0	0	0
172.956	0	0	0	1004589	0	0	0
172.961	0	0	0	1011625	0	0	0
172.964	0	0	1121127	0	0	0	0
172.984	0	0	0	1097973	0	0	0
172.997	0	0	0	1039285	0	0	0
173.009	7812379	10708399	3168235	6691945	11422162	33296602	2883097
173.01	0	0	0	0	0	2847866	0
173.055	0	0	986578	0	0	0	0
173.068	0	0	1055768	0	0	0	0
173.078	0	0	1208146	0	0	0	0
173.082	2471935	0	0	0	1770022	3151493	2367420
173.085	0	0	1006143	0	0	0	0
173.086	0	0	1075051	0	0	0	0
173.096	0	0	0	1180124	0	0	0
173.111	0	0	0	1108778	0	0	0
173.113	1949540	0	0	1300051	2833460	3866186	2579161
173.118	0	0	0	0	1584633	0	0
173.132	0	0	1058771	0	0	0	0
173.138	0	0	0	1001533	0	0	0
173.141	0	0	0	1070825	0	0	0
173.146	0	0	0	1051960	0	0	0
173.153	0	0	1188051	0	0	0	0
173.172	0	0	1006842	0	0	0	0
173.173	0	0	1000762	0	0	0	0
173.198	0	0	1016474	0	0	0	0
173.209	0	0	0	1188121	0	0	0
173.219	0	0	1150558	0	0	0	0
173.262	0	0	0	988424	0	0	0
173.307	0	0	979277	0	0	0	0
173.345	0	0	0	1193934	0	0	0
173.349	0	0	1199374	0	0	0	0
173.351	0	0	0	1166663	0	0	0
173.361	0	0	0	1097605	0	0	0
173.374	0	0	0	984023	0	0	0
173.398	0	0	0	1057004	0	0	0
173.436	0	0	1152852	0	0	0	0
173.438	0	0	0	983083	0	0	0
173.439	0	0	1049020	0	0	0	0
173.465	0	0	1330597	0	0	0	0
173.493	0	0	978594	0	0	0	0
173.515	0	0	1047786	0	0	0	0
173.517	0	0	0	1050207	0	0	0
173.531	0	0	998909	0	0	0	0
173.562	0	0	1011600	0	0	0	0
173.592	0	0	0	1039685	0	0	0
173.593	0	0	0	0	0	0	2086833
173.595	0	0	0	1207145	0	0	0
173.596	0	0	995958	0	0	0	0
173.605	0	0	1019398	0	0	0	0
173.611	0	0	1185895	0	0	0	0
173.614	0	0	0	989279	0	0	0
173.621	0	0	1090593	0	0	0	0
173.621	0	0	999493	0	0	0	0
173.63	0	0	0	1072070	0	0	0
173.642	0	0	994663	0	0	0	0
173.645	0	0	1096917	0	0	0	0
173.646	0	0	0	1180145	0	0	0
173.647	0	0	0	1137321	0	0	0
173.65	0	0	1088714	0	0	0	0
173.658	0	0	999370	0	0	0	0
173.672	0	0	0	1107809	0	0	0
173.695	0	0	0	1079614	0	0	0
173.757	0	0	0	1000159	0	0	0
173.762	0	0	0	1154668	0	0	0
173.766	0	0	998734	0	0	0	0
173.771	0	0	1215397	0	0	0	0
173.772	0	0	0	1032548	0	0	0
173.78	0	0	0	980606	0	0	0
173.783	0	0	0	983946	0	0	0
173.792	0	0	1067279	0	0	0	0
173.798	0	0	1216570	0	0	0	0
173.825	0	0	0	1048390	0	0	0
173.831	0	0	0	996347	0	0	0
173.833	2111046	0	0	0	0	0	0
173.863	0	0	1200379	0	0	0	0
173.904	0	0	1062931	0	0	0	0
173.907	0	0	1191167	0	0	0	0
173.929	0	0	0	1108526	0	0	0
173.958	0	0	0	1019428	0	0	0
173.962	0	0	0	1103337	0	0	0
173.987	0	0	0	1129606	0	0	0
173.998	0	0	1043901	0	0	0	0
174.004	0	0	0	1068777	0	0	0
174.032	0	0	0	1004800	0	0	0
174.049	0	0	0	983038	0	0	0
174.05	0	0	0	1144706	0	0	0
174.068	0	0	0	993134	0	0	0
174.076	0	0	0	1078799	0	0	0
174.086	0	0	0	1064873	0	0	0
174.11	0	0	0	1058486	0	0	0
174.111	0	0	0	1069266	0	0	0
174.143	0	0	0	987201	0	0	0
174.168	0	0	0	1016296	0	0	0
174.171	0	0	981951	0	0	0	0
174.178	0	0	0	1124964	0	0	0
174.211	0	0	1047715	0	0	0	0
174.219	0	0	0	1028226	0	0	0
174.233	0	0	1157038	0	0	0	0
174.241	0	0	1049766	0	0	0	0
174.242	0	0	0	990185	0	0	0
174.263	0	0	1094658	0	0	0	0
174.292	0	0	1167748	0	0	0	0
174.313	0	0	1009782	0	0	0	0
174.317	0	0	1109333	0	0	0	0
174.38	0	0	1044715	0	0	0	0
174.384	0	0	0	1002968	0	0	0
174.394	0	0	0	1096204	0	0	0
174.399	0	0	0	0	1446196	0	0
174.435	0	0	1162873	0	0	0	0
174.468	0	0	0	1041124	0	0	0
174.514	0	0	1193119	0	0	0	0
174.525	0	0	985593	0	0	0	0
174.546	0	0	0	1017832	0	0	0
174.559	0	0	1009224	0	0	0	0
174.581	0	0	0	997664	0	0	0
174.583	0	0	1223465	0	0	0	0
174.585	0	0	0	1058859	0	0	0
174.601	1853755	0	1473297	1350004	0	3804836	4924231
174.602	0	0	0	0	0	0	2427631
174.618	0	0	0	1128464	0	0	0
174.625	0	0	1000607	0	0	0	0
174.638	0	0	1000389	0	0	0	0
174.665	0	0	0	1084968	0	0	0
174.678	0	0	0	1032829	0	0	0
174.679	0	0	0	1000101	0	0	0
174.684	0	0	1030951	0	0	0	0
174.688	0	0	985792	0	0	0	0
174.713	0	0	1244438	0	0	0	0
174.718	0	0	0	1004876	0	0	0
174.724	0	0	980492	0	0	0	0
174.755	0	0	0	1042602	0	0	0
174.777	0	0	0	1060609	0	0	0
174.792	0	0	0	1105447	0	0	0
174.795	0	0	0	986639	0	0	0
174.856	0	0	1147712	0	0	0	0
174.858	0	0	982344	0	0	0	0
174.861	0	0	0	1260942	0	0	0
174.88	0	0	0	1011954	0	0	0
174.948	0	0	1097981	0	0	0	0
174.961	0	0	1033314	0	0	0	0
175.008	0	0	1007554	0	0	0	0
175.025	0	0	1182812	0	0	0	0
175.032	0	0	1101442	0	0	0	0
175.047	0	0	0	1127821	0	0	0
175.052	0	0	0	1011158	0	0	0
175.064	0	0	0	988701	0	0	0
175.066	0	0	0	0	4131745	0	0
175.079	0	0	0	1000344	0	0	0
175.092	0	0	0	1011979	0	0	0
175.094	0	0	0	1042998	0	0	0
175.105	0	0	1045187	0	0	0	0
175.108	0	0	1002264	0	0	0	0
175.109	0	0	1043446	0	0	0	0
175.119	0	0	1117858	0	0	0	0
175.131	0	0	1047261	0	0	0	0
175.15	0	0	1071354	0	0	0	0
175.153	0	0	1523090	0	0	0	0
175.182	0	0	1004917	0	0	0	0
175.194	0	0	0	998859	0	0	0
175.205	0	0	0	1067414	0	0	0
175.206	0	0	0	1018218	0	0	0
175.22	0	0	1054110	0	0	0	0
175.239	0	0	1054987	0	0	0	0
175.242	0	0	0	1122511	0	0	0
175.258	0	0	0	1136723	0	0	0
175.265	0	0	1026949	0	0	0	0
175.267	0	0	1017454	0	0	0	0
175.291	0	0	0	1164398	0	0	0
175.306	0	0	1036739	0	0	0	0
175.354	0	0	1062859	0	0	0	0
175.362	0	0	1066224	0	0	0	0
175.384	0	0	1307510	0	0	0	0
175.399	0	0	1000969	0	0	0	0
175.406	0	0	0	1039438	0	0	0
175.424	0	0	0	999747	0	0	0
175.433	0	0	0	990921	0	0	0
175.44	0	0	0	1112751	0	0	0
175.481	0	0	0	1332669	0	0	0
175.483	0	0	0	1029566	0	0	0
175.494	0	0	0	1157464	0	0	0
175.508	0	0	1147670	0	0	0	0
175.512	0	0	1100738	0	0	0	0
175.532	0	0	0	1048301	0	0	0
175.537	0	0	0	1038687	0	0	0
175.541	0	0	1078977	0	0	0	0
175.581	0	0	0	1122388	0	0	0
175.606	0	0	0	1023264	0	0	0
175.607	0	0	989053	0	0	0	0
175.618	0	0	1132360	0	0	0	0
175.625	0	0	0	986709	0	0	0
175.632	0	0	0	1055827	0	0	0
175.644	0	0	0	1050714	0	0	0
175.651	0	0	0	1053402	0	0	0
175.652	0	0	0	1015396	0	0	0
175.657	0	0	0	1060961	0	0	0
175.661	0	0	1141461	0	0	0	0
175.693	0	0	0	983258	0	0	0
175.696	0	0	984420	0	0	0	0
175.715	0	0	1008941	0	0	0	0
175.723	0	0	0	1058126	0	0	0
175.737	0	0	0	1086006	0	0	0
175.758	1988256	0	0	0	8540212	2920900	0
175.774	0	0	1058836	0	0	0	0
175.852	0	0	0	1164095	0	0	0
175.898	0	0	0	1090901	0	0	0
175.899	0	0	1027164	0	0	0	0
175.916	0	0	1255207	0	0	0	0
175.917	0	0	0	1038192	0	0	0
175.924	0	0	1075151	0	0	0	0
175.941	0	0	1115866	0	0	0	0
175.965	0	0	1050175	0	0	0	0
175.986	0	0	1004666	0	0	0	0
175.99	0	0	0	1054920	0	0	0
176.007	0	0	0	996980	0	0	0
176.026	0	0	1034214	0	0	0	0
176.027	0	0	0	1001942	0	0	0
176.061	0	0	1090952	0	0	0	0
176.075	0	0	1077751	0	0	0	0
176.093	0	0	0	0	1481586	0	0
176.104	0	0	0	1037678	0	0	0
176.107	0	0	0	996949	0	0	0
176.112	0	0	1007881	0	0	0	0
176.116	0	0	0	1077382	0	0	0
176.133	0	0	0	1088591	0	0	0
176.15	0	0	0	986845	0	0	0
176.163	0	0	1006667	0	0	0	0
176.165	0	0	0	1103623	0	0	0
176.166	0	0	0	1013309	0	0	0
176.17	0	0	0	1009036	0	0	0
176.215	0	0	1014806	0	0	0	0
176.26	0	0	1112390	0	0	0	0
176.267	0	0	0	1031823	0	0	0
176.292	0	0	1007031	0	0	0	0
176.315	0	0	0	1061356	0	0	0
176.328	0	0	0	1240872	0	0	0
176.348	0	0	1030710	0	0	0	0
176.358	0	0	0	1107215	0	0	0
176.361	0	0	1322278	0	0	0	0
176.386	0	0	0	1154500	0	0	0
176.388	0	0	1040146	0	0	0	0
176.423	0	0	1060119	0	0	0	0
176.43	1980272	0	1206521	1457633	9080660	3972365	2017973
176.431	0	0	0	1086717	0	0	0
176.433	0	0	0	1052122	0	0	0
176.451	0	0	0	1170197	0	0	0
176.455	0	0	1042944	0	0	0	0
176.467	0	0	0	1068575	0	0	0
176.475	0	0	1094670	0	0	0	0
176.484	0	0	0	1086456	0	0	0
176.49	2631180	0	0	0	4556454	0	0
176.507	0	0	1018411	0	0	0	0
176.526	0	0	0	1010552	0	0	0
176.541	0	0	1070189	0	0	0	0
176.552	0	0	1160260	0	0	0	0
176.565	0	0	1135220	0	0	0	0
176.566	0	0	0	1089832	0	0	0
176.577	0	0	1010091	0	0	0	0
176.578	0	0	0	1086371	0	0	0
176.58	0	0	0	1187424	0	0	0
176.587	0	0	0	996134	0	0	0
176.592	0	0	1022499	0	0	0	0
176.595	0	0	0	1142564	0	0	0
176.621	0	0	0	1222888	0	0	0
176.624	0	0	993224	0	0	0	0
176.626	0	0	0	984130	0	0	0
176.671	0	0	0	0	1494245	0	0
176.672	0	0	0	1014166	0	0	0
176.679	0	0	1125325	0	0	0	0
176.684	0	0	1013006	0	0	0	0
176.702	0	0	0	1150699	0	0	0
176.737	0	0	1065594	0	0	0	0
176.751	0	0	1054914	0	0	0	0
176.765	0	0	0	0	2131026	0	0
176.781	0	0	1028439	0	0	0	0
176.787	0	0	1067336	0	0	0	0
176.788	0	0	1357693	0	0	0	0
176.79	0	0	1061817	0	0	0	0
176.793	0	0	0	984466	0	0	0
176.804	0	0	1023525	0	0	0	0
176.805	0	0	988470	0	0	0	0
176.812	0	0	1165192	0	0	0	0
176.813	0	0	1195008	0	0	0	0
176.817	0	0	0	1041701	0	0	0
176.854	0	0	1011468	0	0	0	0
176.863	0	0	0	1026896	0	0	0
176.872	0	0	0	1252037	0	0	0
176.873	0	0	0	1018878	0	0	0
176.888	0	0	1055498	0	0	0	0
176.89	0	0	0	1011091	0	0	0
176.9	0	0	1036974	0	0	0	0
176.919	0	0	0	1032295	0	0	0
176.935	0	0	0	1006506	0	0	0
176.957	0	0	1066132	0	0	0	0
177.012	0	0	0	1062195	0	0	0
177.015	0	0	1083101	0	0	0	0
177.016	0	0	1361213	0	0	0	0
177.047	0	0	0	1068716	0	0	0
177.064	0	0	0	0	1505273	0	0
177.069	0	0	0	0	1353475	0	0
177.09	0	0	1137480	0	0	0	0
177.102	0	0	0	0	2041830	0	0
177.144	0	0	1034340	0	0	0	0
177.153	0	0	1037751	0	0	0	0
177.162	0	0	1141458	0	0	0	0
177.236	0	0	0	1239500	0	0	0
177.24	0	0	0	1030789	0	0	0
177.264	0	0	1001965	0	0	0	0
177.269	0	0	0	1089611	0	0	0
177.272	0	0	0	1220803	0	0	0
177.286	0	0	0	1026184	0	0	0
177.3	0	0	1007765	0	0	0	0
177.304	0	0	0	1150205	0	0	0
177.339	0	0	0	1081945	0	0	0
177.354	0	0	0	1017845	0	0	0
177.361	0	0	1101540	0	0	0	0
177.371	0	0	997469	0	0	0	0
177.377	0	0	1043561	0	0	0	0
177.385	0	0	1026337	0	0	0	0
177.385	0	0	0	1065821	0	0	0
177.415	0	0	0	1356797	0	0	0
177.427	0	0	1141433	0	0	0	0
177.432	0	0	0	1036166	0	0	0
177.438	0	0	0	1201569	0	0	0
177.465	0	0	1018121	0	0	0	0
177.552	0	0	0	1088252	0	0	0
177.575	0	0	1076130	0	0	0	0
177.587	0	0	1016408	0	0	0	0
177.601	0	0	0	1012426	0	0	0
177.602	0	0	1115821	0	0	0	0
177.617	0	0	1019874	0	0	0	0
177.624	0	0	1156668	0	0	0	0
177.629	0	0	0	998101	0	0	0
177.634	0	0	0	1382387	0	0	0
177.655	0	0	1175708	0	0	0	0
177.658	0	0	1000603	0	0	0	0
177.661	2169689	0	0	0	1965201	3958394	4475623
177.672	0	0	0	986319	0	0	0
177.712	0	0	1122781	0	0	0	0
177.714	0	0	0	1132893	0	0	0
177.725	0	0	1197201	0	0	0	0
177.73	0	0	0	1131506	0	0	0
177.737	0	0	0	1002973	0	0	0
177.746	0	0	0	1072636	0	0	0
177.753	0	0	0	987538	0	0	0
177.78	0	0	0	1511095	0	0	0
177.781	0	0	1132196	0	0	0	0
177.808	0	0	0	1160212	0	0	0
177.818	0	0	1225056	0	0	0	0
177.822	0	0	1146217	0	0	0	0
177.828	0	0	0	1009395	0	0	0
177.855	0	0	1157676	0	0	0	0
177.872	0	0	0	999566	0	0	0
177.894	0	0	0	1053389	0	0	0
177.958	0	0	1008126	0	0	0	0
177.97	0	0	1254747	0	0	0	0
177.98	0	0	0	1083714	0	0	0
177.994	0	0	0	1005162	0	0	0
177.995	0	0	0	1021815	0	0	0
178.014	0	0	1098446	0	0	0	0
178.015	0	0	0	0	1450069	0	0
178.044	0	0	0	987149	0	0	0
178.044	0	0	1133740	0	0	0	0
178.08	0	0	1175420	0	0	0	0
178.085	0	0	0	1216269	0	0	0
178.087	0	0	1113894	0	0	0	0
178.109	0	0	988498	0	0	0	0
178.133	0	0	986170	0	0	0	0
178.17	0	0	1017515	0	0	0	0
178.206	0	0	1174431	0	0	0	0
178.221	0	0	1024096	0	0	0	0
178.303	0	0	1066705	0	0	0	0
178.342	0	0	1091982	0	0	0	0
178.349	0	0	0	1017909	0	0	0
178.355	0	0	1130851	0	0	0	0
178.36	0	0	1102561	0	0	0	0
178.364	0	0	994642	0	0	0	0
178.378	0	0	1018015	0	0	0	0
178.434	0	0	0	1053295	0	0	0
178.44	0	0	0	1054401	0	0	0
178.477	0	0	0	1048606	0	0	0
178.506	0	0	0	1034764	0	0	0
178.534	0	0	1118708	0	0	0	0
178.569	0	0	1029431	0	0	0	0
178.59	0	0	1082178	0	0	0	0
178.6	0	0	0	1230558	0	0	0
178.614	0	0	0	1091535	0	0	0
178.636	0	0	0	1006607	0	0	0
178.646	0	0	0	1025752	0	0	0
178.648	0	0	1052383	0	0	0	0
178.669	0	0	0	1107683	0	0	0
178.676	0	0	0	1173153	0	0	0
178.699	0	0	991953	0	0	0	0
178.703	0	0	0	1040387	0	0	0
178.758	0	6850766	0	0	0	0	0
178.774	0	0	0	1000724	0	0	0
178.798	0	0	0	0	1463977	0	0
178.799	0	0	0	1058678	0	0	0
178.802	0	0	0	0	1459386	0	0
178.808	0	0	1031077	0	0	0	0
178.834	0	0	1133931	0	0	0	0
178.837	2453252	0	1158140	1272600	2261960	2636223	2156568
178.839	0	0	0	990548	0	0	0
178.849	0	0	0	1034964	0	0	0
178.87	0	0	1039690	0	0	0	0
178.883	0	0	0	1117641	0	0	0
178.914	0	0	1176192	1167332	0	0	0
178.926	0	0	0	1117328	0	0	0
178.938	0	0	0	1296729	0	0	0
178.944	0	0	0	1062479	0	0	0
178.975	0	0	0	1042506	0	0	0
178.99	0	0	0	996892	0	0	0
179.026	0	0	1374058	0	0	0	0
179.036	0	0	1012961	0	0	0	0
179.056	14057729	11439961	7549273	5923409	17016518	12979394	13070709
179.057	2055841	0	1255457	0	0	0	0
179.068	0	0	1025245	0	0	0	0
179.074	0	0	1019443	1221136	0	0	0
179.114	0	0	1024795	0	0	0	0
179.116	0	0	0	996125	0	0	0
179.133	0	0	1135186	0	0	0	0
179.189	0	0	0	1010127	0	0	0
179.191	0	0	1138780	0	0	0	0
179.209	0	0	997894	0	0	0	0
179.256	0	0	1012564	0	0	0	0
179.265	0	0	1021856	0	0	0	0
179.281	0	0	1001698	0	0	0	0
179.327	0	0	0	1055112	0	0	0
179.346	0	0	1051478	0	0	0	0
179.349	0	0	1049716	0	0	0	0
179.358	0	0	1014343	0	0	0	0
179.36	0	0	1250500	0	0	0	0
179.37	0	0	0	1230140	0	0	0
179.372	0	0	1101341	0	0	0	0
179.39	0	0	1009315	0	0	0	0
179.411	0	0	0	1009052	0	0	0
179.458	0	0	0	1145210	0	0	0
179.478	0	0	1013470	0	0	0	0
179.504	0	0	0	1068196	0	0	0
179.549	0	0	998081	0	0	0	0
179.575	0	0	0	1095209	0	0	0
179.576	0	0	0	1078352	0	0	0
179.612	0	0	0	1113742	0	0	0
179.626	0	0	1065011	0	0	0	0
179.645	0	0	0	1106739	0	0	0
179.68	0	0	1078361	0	0	0	0
179.688	0	0	0	1041540	0	0	0
179.69	0	0	0	1035293	0	0	0
179.753	0	0	989341	0	0	0	0
179.772	0	0	0	993131	0	0	0
179.779	0	0	0	1207562	0	0	0
179.782	0	0	0	1099825	0	0	0
179.822	0	0	0	1005781	0	0	0
179.844	0	0	1034796	0	0	0	0
179.863	0	0	1037857	0	0	0	0
179.866	0	0	0	1001095	0	0	0
179.874	0	0	0	1074336	0	0	0
179.889	0	0	1195788	0	0	0	0
179.945	0	0	1171459	0	0	0	0
179.988	0	0	1288068	0	0	0	0
179.991	0	0	1068887	0	0	0	0
180.018	0	0	0	1034012	0	0	0
180.067	2811417	0	0	1213380	2132015	3514867	0
180.132	0	0	1277931	0	0	0	0
180.139	0	0	0	1010917	0	0	0
180.168	0	0	0	1136369	0	0	0
180.169	0	0	0	0	1427091	0	0
180.176	0	0	0	990813	0	0	0
180.183	0	0	0	1123704	0	0	0
180.19	0	0	1332974	0	0	0	0
180.196	0	0	0	1066469	0	0	0
180.209	0	0	0	1004754	0	0	0
180.24	0	0	0	1037013	0	0	0
180.274	0	0	1114557	0	0	0	0
180.288	0	0	1125007	0	0	0	0
180.297	0	0	1078274	0	0	0	0
180.302	0	0	1020328	0	0	0	0
180.303	0	0	0	1052513	0	0	0
180.308	0	0	1206303	0	0	0	0
180.309	0	0	0	1041080	0	0	0
180.316	0	0	1087706	0	0	0	0
180.327	0	0	1120927	0	0	0	0
180.329	0	0	0	1159784	0	0	0
180.347	0	0	1681071	0	0	0	0
180.37	0	0	1012708	0	0	0	0
180.422	0	0	0	1025699	0	0	0
180.427	0	0	0	1013873	0	0	0
180.433	0	0	0	1028091	0	0	0
180.451	0	0	1312019	0	0	0	0
180.492	0	0	0	1014456	0	0	0
180.494	0	0	0	1137841	0	0	0
180.514	0	0	1023503	0	0	0	0
180.515	0	0	0	1032344	0	0	0
180.572	0	0	1094421	0	0	0	0
180.573	0	0	0	1179590	0	0	0
180.576	0	0	1023559	0	0	0	0
180.577	0	0	0	1095452	0	0	0
180.58	0	0	0	1067253	0	0	0
180.583	0	0	1001050	0	0	0	0
180.597	0	0	0	997787	0	0	0
180.6	0	0	0	1092482	0	0	0
180.605	0	0	0	1214344	0	0	0
180.618	0	0	1016437	0	0	0	0
180.619	0	0	1127890	0	0	0	0
180.62	0	0	0	1083335	0	0	0
180.644	0	0	1061212	0	0	0	0
180.693	0	0	0	1060282	0	0	0
180.699	0	0	1001308	0	0	0	0
180.716	0	0	1113519	0	0	0	0
180.725	0	0	1106895	0	0	0	0
180.753	0	0	0	1128043	0	0	0
180.762	0	0	0	1073231	0	0	0
180.77	0	0	1055266	0	0	0	0
180.776	0	0	1022373	0	0	0	0
180.777	0	0	0	1168334	0	0	0
180.783	0	0	0	1041620	0	0	0
180.798	0	0	1085450	0	0	0	0
180.82	0	0	0	1075056	0	0	0
180.88	0	0	1109277	0	0	0	0
180.896	0	0	0	1026229	0	0	0
180.951	0	0	992436	0	0	0	0
180.992	0	0	0	1059609	0	0	0
181.009	0	0	1025526	0	0	0	0
181.014	0	0	998050	0	0	0	0
181.02	0	0	0	1011823	0	0	0
181.042	0	0	1491352	0	0	0	0
181.048	0	0	998211	0	0	0	0
181.049	0	0	1009519	0	0	0	0
181.051	0	0	0	1069310	0	0	0
181.059	0	0	1210520	0	0	0	0
181.072	0	0	0	0	1530346	0	0
181.135	0	0	1015321	0	0	0	0
181.142	0	0	1042264	0	0	0	0
181.142	0	0	0	0	1466563	0	0
181.155	0	0	1163694	0	0	0	0
181.155	0	0	1198954	0	0	0	0
181.191	0	0	1171362	0	0	0	0
181.195	0	0	1056092	0	0	0	0
181.196	0	0	1044928	0	0	0	0
181.223	0	0	1010212	0	0	0	0
181.266	0	0	0	1125352	0	0	0
181.273	0	0	1042462	0	0	0	0
181.315	0	0	0	1125578	0	0	0
181.318	0	0	0	1130651	0	0	0
181.34	0	0	0	1114725	0	0	0
181.352	0	0	0	1017300	0	0	0
181.381	0	0	0	1106031	0	0	0
181.421	0	0	0	1051073	0	0	0
181.425	0	0	1007527	0	0	0	0
181.48	0	0	1219379	0	0	0	0
181.487	0	0	1119882	0	0	0	0
181.497	0	0	1137103	0	0	0	0
181.521	0	0	0	1078654	0	0	0
181.574	0	0	0	1229559	0	0	0
181.628	0	0	1056538	0	0	0	0
181.634	0	0	1058687	0	0	0	0
181.648	0	0	0	1394040	0	0	0
181.662	0	0	1058594	0	0	0	0
181.709	0	0	0	1085536	0	0	0
181.745	0	0	0	1037575	0	0	0
181.748	0	0	1089669	0	0	0	0
181.751	0	0	1052935	0	0	0	0
181.754	0	0	1019512	0	0	0	0
181.759	0	0	1063234	0	0	0	0
181.784	0	0	0	1037437	0	0	0
181.789	0	0	1007116	0	0	0	0
181.792	0	0	0	1042126	0	0	0
181.801	0	0	1119996	0	0	0	0
181.805	0	0	0	1261717	0	0	0
181.831	0	0	0	1088653	0	0	0
181.854	0	0	0	1045183	0	0	0
181.865	0	0	0	1051480	0	0	0
181.87	0	0	1031542	0	0	0	0
181.87	0	0	0	1053547	0	0	0
181.876	0	0	0	1059394	0	0	0
181.886	0	0	0	1094358	0	0	0
181.895	0	0	1224077	0	0	0	0
181.918	0	0	1011348	0	0	0	0
181.935	0	0	0	1077573	0	0	0
181.98	0	0	996397	0	0	0	0
182.002	0	0	1140247	0	0	0	0
182.01	0	0	1038143	0	0	0	0
182.046	0	0	1100592	0	0	0	0
182.053	0	0	1063637	0	0	0	0
182.072	0	0	1060268	0	0	0	0
182.098	0	0	1122652	0	0	0	0
182.102	0	0	0	1017911	0	0	0
182.167	0	0	0	1080900	0	0	0
182.182	0	0	1050276	0	0	0	0
182.204	0	0	0	1034187	0	0	0
182.213	0	0	0	1022136	0	0	0
182.229	0	0	0	1118979	0	0	0
182.25	0	0	1056497	0	0	0	0
182.262	0	0	0	1239983	0	0	0
182.324	0	0	0	1158845	0	0	0
182.352	0	0	1421641	0	0	0	0
182.381	0	0	0	1094808	0	0	0
182.391	0	0	0	1042984	0	0	0
182.462	0	0	1003658	0	0	0	0
182.463	0	0	0	1076159	0	0	0
182.464	0	0	0	1085104	0	0	0
182.466	0	0	1105100	0	0	0	0
182.469	0	0	0	1034770	0	0	0
182.491	0	0	1024300	0	0	0	0
182.498	0	0	0	998888	0	0	0
182.522	0	0	1141687	0	0	0	0
182.562	0	0	0	1025575	0	0	0
182.571	0	0	1043375	0	0	0	0
182.587	0	0	1071871	0	0	0	0
182.596	0	0	0	1032224	0	0	0
182.599	0	0	0	1262265	0	2694566	2370969
182.613	0	0	0	1212584	0	0	0
182.617	0	0	1017745	0	0	0	0
182.653	0	0	1124767	0	0	0	0
182.66	0	0	0	995623	0	0	0
182.669	0	0	1213079	1003821	0	0	0
182.671	2316930	0	1146739	0	2377308	5033367	3660363
182.686	0	0	1009986	0	0	0	0
182.691	0	0	1079741	0	0	0	0
182.695	0	0	1000531	0	0	0	0
182.728	0	0	1005715	0	0	0	0
182.748	0	0	993377	0	0	0	0
182.75	0	0	0	997743	0	0	0
182.779	0	0	0	1255461	0	0	0
182.78	0	0	0	1083464	0	0	0
182.797	0	0	0	1187314	0	0	0
182.799	0	0	0	994421	0	0	0
182.822	0	0	0	1011114	0	0	0
182.83	0	0	0	1178994	0	0	0
182.86	0	0	0	0	1424486	0	0
182.869	0	0	1047952	0	0	0	0
182.886	0	0	1260189	0	0	0	0
182.888	0	0	1051066	0	0	0	0
182.936	0	0	1179978	0	0	0	0
182.942	0	0	1237645	1117394	0	0	0
182.951	0	0	1065181	0	0	0	0
182.978	0	0	1136811	0	0	0	0
182.979	0	0	0	1078496	0	0	0
182.996	0	0	1079088	0	0	0	0
183.009	0	0	1089406	0	0	0	0
183.025	0	0	0	1019227	0	0	0
183.058	0	0	1062395	0	0	0	0
183.083	0	0	998311	0	0	0	0
183.103	0	0	0	0	1497326	0	0
183.119	0	0	1117857	0	0	0	0
183.142	0	0	0	1128325	0	0	0
183.151	0	0	0	1100690	0	0	0
183.151	0	0	1029201	0	0	0	0
183.182	0	0	1053217	0	0	0	0
183.184	0	0	0	1066319	0	0	0
183.249	0	0	0	1056123	0	0	0
183.26	0	0	1084996	0	0	0	0
183.267	0	0	0	1070313	0	0	0
183.271	0	0	0	1175783	0	0	0
183.291	0	0	0	1038481	0	0	0
183.301	0	0	0	1290458	0	0	0
183.306	0	0	0	1277393	0	0	0
183.342	0	0	1027114	0	0	0	0
183.4	0	0	0	1013300	0	0	0
183.459	0	0	1023965	0	0	0	0
183.476	0	0	1141014	0	0	0	0
183.479	0	0	0	1043178	0	0	0
183.486	0	0	1005199	0	0	0	0
183.513	0	0	1203861	0	0	0	0
183.516	0	0	1103459	1042316	0	0	0
183.54	0	0	0	1181580	0	0	0
183.54	0	0	1093135	0	0	0	0
183.562	0	0	0	1008067	0	0	0
183.566	0	0	1151028	0	0	0	0
183.572	0	0	1235319	0	0	0	0
183.576	0	0	1051505	0	0	0	0
183.603	0	0	1009907	0	0	0	0
183.606	0	0	0	1155858	0	0	0
183.619	0	0	1093141	0	0	0	0
183.628	0	0	0	1033737	0	0	0
183.629	0	0	0	1039114	0	0	0
183.665	0	0	0	1081552	0	0	0
183.676	0	0	0	1057326	0	0	0
183.679	5768502	4747932	2369119	1938632	5633141	9068690	7479644
183.68	2605254	0	1219079	0	2268213	3851586	2868812
183.681	0	0	0	0	1538030	2836051	0
183.688	0	0	1099683	0	0	0	0
183.711	0	0	1108183	0	0	0	0
183.717	0	0	0	996419	0	0	0
183.74	0	0	1058234	0	0	0	0
183.74	0	0	0	1025871	0	0	0
183.759	0	0	0	1006453	0	0	0
183.762	0	0	1025369	1061927	0	0	0
183.83	0	0	1175273	0	0	0	0
183.838	0	0	1071793	0	0	0	0
183.842	0	0	1122851	0	0	0	0
183.859	0	0	1112372	0	0	0	0
183.882	0	0	0	1060353	0	0	0
183.897	0	0	0	1168273	0	0	0
183.902	0	0	0	1123055	0	0	0
183.919	0	0	1073076	0	0	0	0
183.922	0	0	1040989	0	0	0	0
183.946	0	0	0	1040647	0	0	0
183.952	0	0	0	1037990	0	0	0
183.978	0	0	1111871	0	0	0	0
183.996	0	0	0	1115701	0	0	0
184.002	2345511	0	0	0	1354007	4172592	3395147
184.005	0	0	0	1021234	0	0	0
184.013	0	0	0	1032130	0	0	0
184.017	0	0	1119807	0	0	0	0
184.02	0	0	0	1161002	0	0	0
184.029	0	0	0	996147	0	0	0
184.031	0	0	1076695	0	0	0	0
184.034	0	0	0	1027045	0	0	0
184.062	0	0	0	0	2575289	0	2334057
184.095	0	0	0	0	1552180	0	0
184.097	0	0	0	1131823	0	0	0
184.099	0	0	0	1001976	0	0	0
184.1	0	0	0	1022740	0	0	0
184.102	0	0	1154292	0	0	0	0
184.118	0	0	0	1060285	0	0	0
184.139	0	0	1038320	0	0	0	0
184.161	0	0	0	1133221	0	0	0
184.169	0	0	0	0	1729713	0	1985399
184.174	0	0	1068298	0	0	0	0
184.189	0	0	0	1219167	0	0	0
184.193	0	0	0	1350894	0	0	0
184.22	0	0	0	1092580	0	0	0
184.234	0	0	0	1046276	0	0	0
184.265	0	0	0	1004596	0	0	0
184.284	0	0	1032245	0	0	0	0
184.291	0	0	1107749	1053990	0	0	0
184.393	0	0	0	1052185	0	0	0
184.403	0	0	1036461	0	0	0	0
184.41	0	0	0	0	1424822	0	0
184.452	0	0	1033207	0	0	0	0
184.46	0	0	0	1077349	0	0	0
184.462	0	0	0	1003245	0	0	0
184.468	0	0	1019427	0	0	0	0
184.474	0	0	1175875	0	0	0	0
184.514	0	0	0	1109902	0	0	0
184.517	0	0	1016114	0	0	0	0
184.555	0	0	1014591	0	0	0	0
184.562	0	0	0	1016424	0	0	0
184.57	0	0	0	1022400	0	0	0
184.577	0	0	0	996400	0	0	0
184.588	0	0	1066025	0	0	0	0
184.622	0	0	0	1092669	0	0	0
184.64	0	0	0	999196	0	0	0
184.669	1853532	0	0	0	1779602	3325919	4438351
184.67	0	0	0	0	0	0	1897759
184.673	0	0	1096835	0	0	0	0
184.676	0	0	0	1035738	0	0	0
184.685	0	0	0	1163151	0	0	0
184.705	0	0	1010145	0	0	0	0
184.716	0	0	1012379	0	0	0	0
184.75	0	0	0	1004998	0	0	0
184.759	0	0	0	1158540	0	0	0
184.771	0	0	1133581	0	0	0	0
184.779	0	0	1036329	0	0	0	0
184.781	0	0	0	1047695	0	0	0
184.8	0	0	1126229	0	0	0	0
184.804	0	0	1065811	0	0	0	0
184.819	0	0	0	1020137	0	0	0
184.822	0	0	1001692	0	0	0	0
184.841	8780870	0	2701147	2023444	8616230	7754712	7582376
184.847	0	0	0	1004712	0	0	0
184.871	0	0	0	1155317	0	0	0
184.902	0	0	1108185	0	0	0	0
184.926	0	0	1283278	0	0	0	0
184.935	0	0	0	1032676	0	0	0
184.951	0	0	1025042	0	0	0	0
184.985	0	0	1001731	0	0	0	0
185.041	0	0	1234514	0	0	0	0
185.079	0	0	0	1198408	0	0	0
185.093	0	0	1019265	0	0	0	0
185.106	0	0	1107334	0	0	0	0
185.111	0	0	1058049	0	0	0	0
185.118	2012273	0	0	999734	1844353	0	0
185.125	0	0	0	1123378	0	0	0
185.126	0	0	1050113	0	0	0	0
185.127	0	0	1139665	0	0	0	0
185.138	0	0	1001260	0	0	0	0
185.144	0	0	0	1203237	0	0	0
185.155	5128845	0	0	2395307	4264671	2796811	0
185.159	0	0	1023600	0	0	0	0
185.167	0	0	0	1275713	0	0	0
185.175	2257352	0	0	0	2053755	0	1930360
185.182	0	0	1175196	0	0	0	0
185.183	0	0	0	1010402	0	0	0
185.197	0	0	0	1201362	0	0	0
185.207	0	0	0	1247940	0	0	0
185.276	0	0	0	1022387	0	0	0
185.287	0	0	0	1176861	0	0	0
185.325	0	0	0	1266530	0	0	0
185.351	0	0	1101019	0	0	0	0
185.381	0	0	0	1374826	0	0	0
185.389	0	0	1178301	0	0	0	0
185.391	0	0	1050626	0	0	0	0
185.398	0	0	1012090	0	0	0	0
185.401	0	0	0	1019951	0	0	0
185.445	0	0	0	1021558	0	0	0
185.466	0	0	0	1070170	0	0	0
185.478	0	0	1059479	0	0	0	0
185.511	0	0	1065074	0	0	0	0
185.512	0	0	0	1005844	0	0	0
185.53	0	0	0	1178438	0	0	0
185.541	0	0	1000731	0	0	0	0
185.549	0	0	0	1044301	0	0	0
185.565	0	0	1195269	0	0	0	0
185.588	0	0	0	1051335	0	0	0
185.609	0	0	1208834	0	0	0	0
185.63	0	0	1005146	0	0	0	0
185.677	0	0	1031779	0	0	0	0
185.704	0	0	1019896	0	0	0	0
185.723	0	0	0	1070337	0	0	0
185.754	0	0	0	1014198	0	0	0
185.764	0	0	1267067	0	0	0	0
[truncated: 18,837 more rows]
